# Supplementary material for: Localizing Microemboli within the Rodent Brain through Block-Face Imaging and Atlas Registration
Source: eNeuro. 2021 Aug 2;8(4):ENEURO.0216-21.2021. doi: 10.1523/ENEURO.0216-21.2021 (PMC8342264; doi:10.1523/ENEURO.0216-21.2021)
Supplement: Extended Data 1 — Detailed description of the block-face imaging workflow and Python script for image acquisition. Download Extended Data 1, ZIP file. [file enu-eN-MNT-0216-21-s03.zip]

Archive with 5 entries (4 files):
- Extended Data 1/
- Extended Data 1/BlockfaceImagingWorkflow.docx
- __MACOSX/Extended Data 1/._BlockfaceImagingWorkflow.docx
- Extended Data 1/get_image.py
- __MACOSX/Extended Data 1/._get_image.py
