# Supplementary material for: Localizing Microemboli within the Rodent Brain through Block-Face Imaging and Atlas Registration
Source: eNeuro. 2021 Aug 2;8(4):ENEURO.0216-21.2021. doi: 10.1523/ENEURO.0216-21.2021 (PMC8342264; doi:10.1523/ENEURO.0216-21.2021)
Supplement: Extended Data 2 — ImageJ script for image processing. Download Extended Data 2, ZIP file. [file enu-eN-MNT-0216-21-s04.zip]

Archive with 3 entries (2 files):
- Extended Data 2/
- Extended Data 2/BlockfaceImagingWorkflow.eNeuro.ijm
- __MACOSX/Extended Data 2/._BlockfaceImagingWorkflow.eNeuro.ijm
