# Supplementary material for: Localizing Microemboli within the Rodent Brain through Block-Face Imaging and Atlas Registration
Source: eNeuro. 2021 Aug 2;8(4):ENEURO.0216-21.2021. doi: 10.1523/ENEURO.0216-21.2021 (PMC8342264; doi:10.1523/ENEURO.0216-21.2021)
Supplement: Extended Data 4 — Detailed statistics comparing the distribution of microspheres across identified brain regions. Download Extended Data 4, ZIP file. [file enu-eN-MNT-0216-21-s02.zip]

Archive with 2 entries (2 files):
- Extended Data 4.docx
- __MACOSX/._Extended Data 4.docx
